# Supplementary material for: Association of Ambient Temperature and Absolute Humidity with the Effective Reproduction Number of COVID-19 in Japan
Source: Pathogens. 2023 Nov 1;12(11):1307. doi: 10.3390/pathogens12111307 (PMC10675148; doi:10.3390/pathogens12111307)
Supplement: Supplementary file 1 [file pathogens-12-01307-s001.zip]

Archive with 1 entries (1 files):
- pathogens-2666527-supplementary.pdf
